# Supplementary material for: Reliable Polymerase Chain Reaction Methods for Screening for Porcine Endogenous Retroviruses-C (PERV-C) in Pigs
Source: Viruses. 2025 Jan 24;17(2):164. doi: 10.3390/v17020164 (PMC11860680; doi:10.3390/v17020164)
Supplement: Supplementary file 1 [file viruses-17-00164-s001.zip]

Archive with 1 entries (1 files):
- viruses-3407740-supplementary.pdf
